# Supplementary material for: Euphocactoside, a New Megastigmane Glycoside from Euphorbia cactus Growing in Saudi Arabia
Source: Plants (Basel). 2022 Mar 18;11(6):811. doi: 10.3390/plants11060811 (PMC8955017; doi:10.3390/plants11060811)
Supplement: Supplementary file 1 [file plants-11-00811-s001.zip]

Archive with 1 entries (1 files):
- plants-1604924-supplementary.pdf
